# Supplementary material for: Kinetics and Energetics of Intramolecular Electron Transfer in Single-Point Labeled TUPS-Cytochrome c Derivatives
Source: Molecules. 2021 Nov 18;26(22):6976. doi: 10.3390/molecules26226976 (PMC8621336; doi:10.3390/molecules26226976)
Supplement: Supplementary file 1 [file molecules-26-06976-s001.zip]

Archive with 1 entries (1 files):
- molecules-1468374-supplementary.pdf
